# Supplementary material for: Evaluation of Photocatalytic, Antioxidant, and Antibacterial Efficacy of Almond Oil Capped Zinc Oxide Nanoparticles
Source: Materials (Basel). 2023 Jul 15;16(14):5011. doi: 10.3390/ma16145011 (PMC10381886; doi:10.3390/ma16145011)
Supplement: Supplementary file 1 [file materials-16-05011-s001.zip]

Archive with 1 entries (1 files):
- materials-2447555-supplementary.pdf
